# Supplementary material for: Design of Benzyl-triazolopyrimidine-Based NADPH Oxidase Inhibitors Leads to the Discovery of a Potent Dual Covalent NOX2/MAOB Inhibitor
Source: J Med Chem. 2025 Mar 5;68(6):6292–311. doi: 10.1021/acs.jmedchem.4c02644 (PMC11956017; doi:10.1021/acs.jmedchem.4c02644)
Supplement: Supplementary file 2 — jm4c02644_si_002.csv [file jm4c02644_si_002.csv]

Compound	SMILE	DH csNOX5, % inhibition	hNOX1, IC50 (μM)	hNOX2, IC50 (μM)	hNOX4, IC50 (μM)	hNOX5, IC50 (μM)	Purified hNOX2, IC50 (μM)	NOX2-overexpressing PLB-985 cells, IC50 (μM)	Purified MAOA, IC50 (μM)	Purified MAOB, IC50 (μM)
VAS2870	C1(CN2N=NC3=C2N=CN=C3SC4=NC5=C(C=CC=C5)O4)=CC=CC=C1	92.5 ± 2.5	72.6 ± 3.7	1.15 ± 0.1	12.3 ± 2.1	1.8 ± 0.1	3.5 ± 0.2	0.304 ± 2.1	>100	>100
1	OC1=NC=NC2=C1N=NN2CC3=CC=CC=C3	0
2	O=S(OC1=NC=NC2=C1N=NN2CC3=CC=CC=C3)(C)=O	15.1 ± 2.5
3	ClC1=NC=NC2=C1N=NN2CC3=CC=CC=C3	23.4 ± 4.8b
4	NC1=NC=NC2=C1N=NN2CC3=CC=CC=C3	28.0 ± 9.2
5	O=C(OC(C)(C)C)N(CC1)CCN1C2=NC=NC3=C2N=NN3CC4=	16.9 ± 8.2
6	CC=CC=C4	7.0 ± 3.2
7a	C1(CN2N=NC3=C2N=CN=C3N4CCNCC4)=CC=CC=C1.Cl	12.0 ± 3.0
7b	O=C(C=C)N(CC1)CCN1C2=NC=NC3=C2N=NN3CC4=	40.5 ± 14.8
7c	CC=CC=C4	41.2 ± 9.7
7d	O=C(C)N(CC1)CCN1C2=NC=NC3=C2N=NN3CC4=	28.1 ± 2.8
8a	CC=CC=C4	95.6 ± 0.1	32.9 ± 2.9	2.8 ± 0.05	21.8 ± 1.1	6.5 ± 0.6	3.3 ± 0.06	2.81 ± 0.88	>100	>100
8b	O=C(C=C)N(CC1)CCC1NC2=NC=NC3=C2N=NN3CC4=	94.6 ± 1.0	> 100	17.3 ± 2.6	57.9 ± 7.0	> 100	20.1 ± 0.5	17.6 ± 3.4	41.6 ± 3.7
9a	CC=CC=C4	67.3 ± 4.6	22.0 ± 6.7	0.567 ± 0.2	42.0 ± 16.0	5.2 ± 0.1	0.155 ± 0.03	0.135 ± 0.02	59.0 ± 5.9	0.182 ± 0.1
9b	O=C(C=C)NC(C=C1)=CC=C1SC2=NC=NC3=C2N=		> 100	> 100	> 100	> 100
9c	NN3CC4=CC=CC=C4		>100	12.9 ± 2.2	>100	14.3 ± 5.9
9d	O=C(NCCC)C1=CC=C(CN2N=NC3=C2N=CN=C3SC4=		>100	8.1 ± 0.2	>100	4.72 ± 3.7
9e	NC5=C(C=CC=C5)O4)C=C1		>100	1.9 ± 0.2	>100	2.06 ± 0.96
9f	C#CCNC(C1=CC=C(CN2N=NC3=C2N=CN=C3SC4=		>100	13.8 ± 2.8	>100	46.6 ± 9.1
